# Supplementary material for: Evidence of shared transcriptomic dysregulation of HNRNPU-related disorder between human organoids and embryonic mice
Source: iScience. 2022 Dec 10;26(1):105797. doi: 10.1016/j.isci.2022.105797 (PMC9804147; doi:10.1016/j.isci.2022.105797)
Supplement: Table S1. Upregulated and downregulated genes in HNRNPU+/− hCOs, related to STAR Methods — Pseudobulk analyses with MAST were used for both D11 and M20 and genes differentially expressed in same direction (FDR<.05, log2 fold change >0.25) were considered differentially expressed. [file mmc2.xlsx]

## Sheet: updown
	Gene	Direction
1	AASDHPPT	up
2	AC092683.1	up
3	ACAT2	up
4	ACOT7	up
5	ACTB	up
6	ACTG1	up
7	ACTL6B	up
8	ADD2	up
9	ADGRB3	up
10	ADGRL3	up
11	AGAP1	up
12	AKAP9	up
13	AL391807.1	up
14	AMER2	up
15	ANK2	up
16	ANK3	up
17	ANKRD36	up
18	ANKRD36C	up
19	AP1S1	up
20	AP2M1	up
21	APBA2	up
22	APC	up
23	APC2	up
24	APLP1	up
25	APP	up
26	ARF3	up
27	ARG2	up
28	ARHGEF12	up
29	ARID4A	up
30	ARL6IP1	up
31	ASIC4	up
32	ASRGL1	up
33	ASXL3	up
34	ATL1	up
35	ATP1A3	up
36	ATP2B1	up
37	ATP6V0C	up
38	ATP6V0E2	up
39	ATP9A	up
40	ATRX	up
41	ATXN7L3B	up
42	AUTS2	up
43	BASP1	up
44	BEX1	up
45	BEX2	up
46	BEX4	up
47	BLCAP	up
48	BMERB1	up
49	BNIP3	up
50	BTBD6	up
51	BZW1	up
52	C1QTNF4	up
53	CACHD1	up
54	CADM2	up
55	CADM3	up
56	CADPS	up
57	CALB2	up
58	CALM2	up
59	CALY	up
60	CAMK2N1	up
61	CBX1	up
62	CBX5	up
63	CCDC112	up
64	CCDC184	up
65	CCDC28B	up
66	CCDC88A	up
67	CCSER1	up
68	CD24	up
69	CDH2	up
70	CDH8	up
71	CDK5R1	up
72	CDKN2D	up
73	CELF2	up
74	CELF4	up
75	CELF5	up
76	CEP112	up
77	CEP170	up
78	CFL1	up
79	CHD3	up
80	CHD5	up
81	CHGB	up
82	CIRBP	up
83	CLSTN1	up
84	COMMD7	up
85	CORO1A	up
86	COX20	up
87	CPE	up
88	CRIP2	up
89	CRMP1	up
90	CRNDE	up
91	CSPG5	up
92	CSRNP3	up
93	CTNNB1	up
94	CTXN1	up
95	CXADR	up
96	CYP51A1	up
97	DAB1	up
98	DBN1	up
99	DCLK1	up
100	DCTN3	up
101	DCX	up
102	DDX17	up
103	DDX5	up
104	DHX9	up
105	DNAJB6	up
106	DNAJC7	up
107	DPF1	up
108	DPYSL2	up
109	DPYSL3	up
110	DPYSL4	up
111	DPYSL5	up
112	DRAXIN	up
113	DSEL	up
114	DTD1	up
115	DYNC1H1	up
116	EEF1A2	up
117	EFHC1	up
118	EGR1	up
119	EHBP1	up
120	EIF4G2	up
121	ELAVL2	up
122	ENDOG	up
123	ENO1	up
124	ENO2	up
125	EPC1	up
126	ERBB4	up
127	EVL	up
128	EXOC7	up
129	FABP5	up
130	FAM171A2	up
131	FAM181B	up
132	FAM215B	up
133	FAM241B	up
134	FAM89B	up
135	FAT3	up
136	FEZ1	up
137	FGD5-AS1	up
138	FIBP	up
139	FJX1	up
140	FLRT3	up
141	FNBP1L	up
142	FOXP1	up
143	FOXP2	up
144	FRRS1L	up
145	FSD1	up
146	FUS	up
147	FXYD6	up
148	FYN	up
149	GABRB2	up
150	GABRB3	up
151	GAD1	up
152	GAD2	up
153	GAP43	up
154	GATA3	up
155	GDAP1	up
156	GDI1	up
157	GNAO1	up
158	GNAQ	up
159	GNAS	up
160	GNG2	up
161	GOLGA8A	up
162	GPC2	up
163	GPI	up
164	GPM6A	up
165	GRIA2	up
166	GRIA4	up
167	GRIN2B	up
168	GRIPAP1	up
169	GSPT2	up
170	H2AFY	up
171	H2AFY2	up
172	H3F3A	up
173	HDGFL3	up
174	HERC2	up
175	HIST3H2A	up
176	HMGN2	up
177	HNRNPD	up
178	HNRNPM	up
179	HP1BP3	up
180	HRAS	up
181	HSP90AA1	up
182	HSPA8	up
183	ID4	up
184	IFT81	up
185	IGFBPL1	up
186	IGSF21	up
187	INA	up
188	INSM1	up
189	JAK1	up
190	JAKMIP2	up
191	JPH4	up
192	KIAA1549	up
193	KIDINS220	up
194	KIF1A	up
195	KIF1B	up
196	KIF3A	up
197	KIF5A	up
198	KIF5C	up
199	KIFAP3	up
200	KIZ	up
201	KLC1	up
202	KLHL23	up
203	L1CAM	up
204	LEMD1	up
205	LHFPL6	up
206	LHX2	up
207	LHX9	up
208	LINC00342	up
209	LMO1	up
210	LPGAT1	up
211	LRP1	up
212	LRRC24	up
213	LRRC3B	up
214	LRRC4C	up
215	LRRC7	up
216	LRRN3	up
217	LY6H	up
218	MAB21L1	up
219	MACF1	up
220	MAF	up
221	MAGI1	up
222	MAGI2	up
223	MAP1B	up
224	MAP1LC3A	up
225	MAP2	up
226	MAP6	up
227	MAPK8IP2	up
228	MAPRE3	up
229	MAPT	up
230	MARCKS	up
231	MARCKSL1	up
232	MCRIP1	up
233	MIR99AHG	up
234	MLLT11	up
235	MLLT3	up
236	MT-ATP6	up
237	MT-ATP8	up
238	MT-CO3	up
239	MT-CYB	up
240	MT-ND1	up
241	MT-ND2	up
242	MT-ND3	up
243	MTSS1	up
244	MYCBP2	up
245	MYO5A	up
246	MYT1L	up
247	NAP1L3	up
248	NAP1L4	up
249	NASP	up
250	NAV1	up
251	NBEA	up
252	NCAM1	up
253	NCL	up
254	NCS1	up
255	NDFIP1	up
256	NECAB2	up
257	NEGR1	up
258	NELL2	up
259	NEUROD1	up
260	NEUROG2	up
261	NKAIN3	up
262	NPDC1	up
263	NR2F1	up
264	NR2F1-AS1	up
265	NR2F2	up
266	NREP	up
267	NRN1	up
268	NRXN1	up
269	NRXN2	up
270	NSG1	up
271	NSG2	up
272	NTM	up
273	NUP93	up
274	OCIAD2	up
275	ODF2L	up
276	OLA1	up
277	OTX1	up
278	OTX2	up
279	PAFAH1B3	up
280	PAG1	up
281	PAK3	up
282	PAK5	up
283	PAM	up
284	PBX1	up
285	PCDH17	up
286	PCDH7	up
287	PCDH9	up
288	PCLO	up
289	PCSK1N	up
290	PDZRN4	up
291	PGK1	up
292	PGRMC1	up
293	PHAX	up
294	PHF14	up
295	PKIA	up
296	PLEKHO1	up
297	PLK2	up
298	PLPPR2	up
299	PLPPR3	up
300	PNMA1	up
301	PODXL2	up
302	PPFIA2	up
303	PPP1CB	up
304	PPP1R14B	up
305	PPP3CA	up
306	PRDM8	up
307	PRKACB	up
308	PRKAR2B	up
309	PRSS12	up
310	PSIP1	up
311	PSMB7	up
312	PTBP2	up
313	PTMS	up
314	PTOV1	up
315	PTPRZ1	up
316	RAB11B	up
317	RAB3C	up
318	RALYL	up
319	RBFOX2	up
320	RCAN2	up
321	REEP1	up
322	RELN	up
323	RERE	up
324	REV3L	up
325	RIC3	up
326	RIMS1	up
327	RIMS2	up
328	RMST	up
329	ROBO2	up
330	ROGDI	up
331	RPAP2	up
332	RRAGA	up
333	RTN1	up
334	RTN4	up
335	RUFY3	up
336	RUNDC3B	up
337	RUNX1T1	up
338	SAMD5	up
339	SBK1	up
340	SCD5	up
341	SCG2	up
342	SCG3	up
343	SCG5	up
344	SCN2A	up
345	SCN3A	up
346	SCN3B	up
347	SEC11C	up
348	SEMA6A	up
349	SERP2	up
350	SERPINI1	up
351	SEZ6	up
352	SEZ6L	up
353	SEZ6L2	up
354	SFPQ	up
355	SH3BP5	up
356	SHOX2	up
357	SHTN1	up
358	SIPA1L2	up
359	SLC1A2	up
360	SLC25A4	up
361	SLC2A6	up
362	SLC38A1	up
363	SLF1	up
364	SMARCAD1	up
365	SMARCC2	up
366	SMARCD3	up
367	SNAP25	up
368	SNCA	up
369	SNCAIP	up
370	SNHG14	up
371	SOBP	up
372	SOGA3	up
373	SORCS2	up
374	SOX2-OT	up
375	SOX4	up
376	SP5	up
377	SP9	up
378	SPATS2L	up
379	SPIN1	up
380	SPOCK1	up
381	SPOCK3	up
382	SPTAN1	up
383	SPTBN1	up
384	SRCIN1	up
385	SRGAP1	up
386	SRGAP3	up
387	SRRM4	up
388	SRSF2	up
389	SRSF3	up
390	SRSF6	up
391	SSBP3	up
392	STARD4-AS1	up
393	STMN1	up
394	STMN2	up
395	STMN3	up
396	STMN4	up
397	STRBP	up
398	SV2A	up
399	SV2C	up
400	SYNCRIP	up
401	SYP	up
402	SYT1	up
403	SYT14	up
404	SYT4	up
405	SYT5	up
406	TAC1	up
407	TANC2	up
408	TCEAL2	up
409	TCEAL4	up
410	TCEAL5	up
411	TCEAL7	up
412	TCF7L2	up
413	TENM2	up
414	TENM3	up
415	TFAP2D	up
416	THSD7A	up
417	TIMM8B	up
418	TLCD3B	up
419	TLE4	up
420	TM7SF2	up
421	TMEM132A	up
422	TMEM145	up
423	TMEM160	up
424	TMOD2	up
425	TMSB15A	up
426	TMSB4X	up
427	TMX4	up
428	TNIK	up
429	TOP2B	up
430	TP53BP1	up
431	TRIM2	up
432	TRIR	up
433	TSC22D1	up
434	TSPAN13	up
435	TSPYL1	up
436	TSPYL4	up
437	TTC9B	up
438	TTLL7	up
439	TUBA1A	up
440	TUBB	up
441	TUBB2A	up
442	TUBB2B	up
443	TUBB3	up
444	TUBB4A	up
445	TULP4	up
446	UBC	up
447	UBE2N	up
448	UBTF	up
449	UCHL1	up
450	UPF3A	up
451	VDAC3	up
452	VGF	up
453	VSNL1	up
454	VSTM2A	up
455	WAC-AS1	up
456	WLS	up
457	WNK3	up
458	XKR4	up
459	XPR1	up
460	XRCC5	up
461	YBX1	up
462	YPEL1	up
463	YWHAB	up
464	YWHAE	up
465	YWHAG	up
466	YWHAH	up
467	YWHAQ	up
468	YWHAZ	up
469	ZC2HC1A	up
470	ZNF326	up
471	ZNF428	up
472	ZNF704	up
473	ZNF711	up
474	ZNF821	up
475	ZNRF1	up
476	AC012645.1	down
477	ACOT13	down
478	AHNAK	down
479	AKAP12	down
480	ANXA2	down
481	APOA1	down
482	ARF1	down
483	ARF4	down
484	ARL1	down
485	ATP5IF1	down
486	ATP5MC2	down
487	ATP6V0E1	down
488	AUXG01000058.1	down
489	B2M	down
490	BBC3	down
491	BLVRB	down
492	BST2	down
493	BTF3	down
494	BTG3	down
495	CALU	down
496	CCNB1IP1	down
497	CCND1	down
498	CCNG1	down
499	CCT4	down
500	CD99	down
501	CDC42EP5	down
502	CDKN1A	down
503	CDKN1C	down
504	CEBPD	down
505	CKS2	down
506	CLIC1	down
507	CNBP	down
508	CNIH4	down
509	COA1	down
510	COL18A1	down
511	COL1A1	down
512	COL1A2	down
513	COL3A1	down
514	COL4A2	down
515	COL6A1	down
516	COL6A2	down
517	COMMD6	down
518	COX7A2L	down
519	CRABP1	down
520	CRABP2	down
521	CRYGD	down
522	CTSC	down
523	DANCR	down
524	DCN	down
525	DDIT3	down
526	DLK1	down
527	EBPL	down
528	EDNRB	down
529	EEF1D	down
530	EIF1	down
531	EIF1AY	down
532	EIF3E	down
533	EIF3F	down
534	EIF3H	down
535	EIF3M	down
536	EIF4E2	down
537	EIF4EBP1	down
538	EMP3	down
539	EN2	down
540	ENY2	down
541	EPCAM	down
542	EXOSC7	down
543	FAU	down
544	FBLN1	down
545	FTL	down
546	FUNDC2	down
547	GAS5	down
548	GNG5	down
549	GOLT1B	down
550	GPC3	down
551	GSTO1	down
552	GSTP1	down
553	GYPC	down
554	HEBP1	down
555	HES4	down
556	HLA-B	down
557	HOTAIRM1	down
558	HOXA10	down
559	HOXA4	down
560	HOXA5	down
561	HOXA7	down
562	HOXA9	down
563	HOXB-AS1	down
564	HOXB-AS3	down
565	HOXB2	down
566	HOXB3	down
567	HOXB4	down
568	HOXB5	down
569	HOXB6	down
570	HOXB7	down
571	HOXB8	down
572	HOXB9	down
573	HOXC10	down
574	HOXC4	down
575	HOXC6	down
576	HOXC8	down
577	HOXC9	down
578	HSPA1A	down
579	HSPA4L	down
580	HSPB1	down
581	IER3IP1	down
582	IFITM3	down
583	IGF2	down
584	IGFBP4	down
585	IGFBP5	down
586	IMPDH2	down
587	ISG15	down
588	KDELR1	down
589	KDELR2	down
590	KRT18	down
591	KRT19	down
592	KRT8	down
593	LAMP5	down
594	LAPTM4A	down
595	LGALS1	down
596	LGALS3	down
597	LINC02381	down
598	LMAN1	down
599	LUM	down
600	LY6E	down
601	MED10	down
602	MEIS2	down
603	MEST	down
604	MFAP4	down
605	MSX2	down
606	NACA	down
607	NDUFA7	down
608	NEAT1	down
609	NFE2L2	down
610	NME4	down
611	NPC2	down
612	NPM1	down
613	NTRK2	down
614	OSTC	down
615	PDE10A	down
616	PGM3	down
617	PLP1	down
618	POLR1D	down
619	POSTN	down
620	PRDX6	down
621	PRPH	down
622	PTGR1	down
623	PURPL	down
624	QPRT	down
625	RACK1	down
626	RAN	down
627	RBIS	down
628	RBP1	down
629	RCN1	down
630	RFX4	down
631	RGCC	down
632	RGMB	down
633	RGS16	down
634	ROBO3	down
635	RPA3	down
636	RPL10	down
637	RPL10A	down
638	RPL11	down
639	RPL12	down
640	RPL13	down
641	RPL14	down
642	RPL15	down
643	RPL17	down
644	RPL18	down
645	RPL18A	down
646	RPL19	down
647	RPL21	down
648	RPL22	down
649	RPL22L1	down
650	RPL23A	down
651	RPL24	down
652	RPL26	down
653	RPL27	down
654	RPL28	down
655	RPL29	down
656	RPL3	down
657	RPL30	down
658	RPL31	down
659	RPL32	down
660	RPL34	down
661	RPL35	down
662	RPL35A	down
663	RPL36	down
664	RPL36A	down
665	RPL36AL	down
666	RPL37	down
667	RPL39	down
668	RPL41	down
669	RPL5	down
670	RPL6	down
671	RPL7	down
672	RPL7A	down
673	RPL8	down
674	RPL9	down
675	RPLP1	down
676	RPLP2	down
677	RPS10	down
678	RPS12	down
679	RPS13	down
680	RPS14	down
681	RPS15	down
682	RPS15A	down
683	RPS16	down
684	RPS17	down
685	RPS18	down
686	RPS19	down
687	RPS2	down
688	RPS20	down
689	RPS21	down
690	RPS23	down
691	RPS24	down
692	RPS25	down
693	RPS27	down
694	RPS27A	down
695	RPS27L	down
696	RPS28	down
697	RPS29	down
698	RPS3	down
699	RPS3A	down
700	RPS4X	down
701	RPS4Y1	down
702	RPS5	down
703	RPS6	down
704	RPS7	down
705	RPS8	down
706	RPSA	down
707	RRM2B	down
708	RTRAF	down
709	S100A10	down
710	S100A11	down
711	S100A13	down
712	SAT1	down
713	SCML1	down
714	SEC31A	down
715	SELENOK	down
716	SERP1	down
717	SERPINH1	down
718	SFRP1	down
719	SIGIRR	down
720	SLC25A3	down
721	SLC25A5	down
722	SLIT1	down
723	SNCG	down
724	SNHG16	down
725	SNHG6	down
726	SNHG7	down
727	SNHG8	down
728	SNRPD2	down
729	SRPRA	down
730	SSR3	down
731	ST13	down
732	TAC3	down
733	TAF1D	down
734	TAGLN2	down
735	TCF4	down
736	TFAP2A	down
737	TFPI2	down
738	TIMP1	down
739	TKT	down
740	TMEM256	down
741	TOMM6	down
742	TPM2	down
743	TPT1	down
744	TRMT112	down
745	TSHZ2	down
746	TWIST1	down
747	TXNIP	down
748	UBA52	down
749	UBE2QL1	down
750	UQCRB	down
751	YBX3	down
752	ZFAS1	down
753	ZFP36L1	down
754	ZMAT3	down
755	ZNF503	down
756	ZNRD1	down
